# Supplementary material for: Reduction in the copy number and expression level of the recurrent human papillomavirus integration gene fragile histidine triad (FHIT) predicts the transition of cervical lesions
Source: PLoS One. 2017 Apr 17;12(4):e0175520. doi: 10.1371/journal.pone.0175520 (PMC5393568; doi:10.1371/journal.pone.0175520)
Supplement: S3 Table — (XLSX) [file pone.0175520.s003.xlsx]

## Sheet: S3 Table
S3 Table. Original data of Fig 3.
Sample ID	Pathology diagnosis	Age	HPV copy number	nucleus number of HPV	HPV copy number per nucleus	FHIT copy number	nucleus number of FHIT	FHIT copy number per nucleus	normalized FHIT copy number per nucleus	IOD	Stage	Diffrentiation
CIN-001	CIN	38	53	36	1.47222	24	21	1.14286	1.51372	N.A.	CINII	N.A.
CIN-002	CIN	57	12	30	0.4	38	40	0.95	2.26083	218926	CINIII	N.A.
CIN-003	CIN	50	25	23	1.08696	38	31	1.22581	1.62358	N.A.	CINII	N.A.
CIN-004	CIN	61	39	48	0.8125	44	32	1.375	0.643856	174195	CINII	N.A.
CIN-005	CIN	31	40	30	1.33333	62	69	0.898551	1.19013	331216	CINIII	N.A.
CIN-006	CIN	72	33	28	1.17857	64	70	0.914286	1.21097	745.139	CINIII	N.A.
CIN-007	CIN	33	42	26	1.61538	67	80	0.8375	1.36547	313692	CINIII	N.A.
CIN-008	CIN	40	22	44	0.5	70	62	1.12903	1.49541	308172	CINII	N.A.
CIN-009	CIN	64	31	34	0.911765	70	71	0.985915	1.30585	6897.5	CINII	N.A.
CIN-010	CIN	47	N.A.	N.A.	N.A.	75	87	0.862069	2.41452	279892	CINIII	N.A.
CIN-011	CIN	60	29	30	0.966667	76	65	1.16923	1.54865	40454.6	CINI	N.A.
CIN-012	CIN	54	54	35	1.54286	80	59	1.35593	1.79594	789.887	CINI	N.A.
CIN-013	CIN	58	20	25	0.8	84	88	0.954545	1.2643	N.A.	CINII	N.A.
CIN-014	CIN	40	62	22	2.81818	87	76	1.14474	0.860067	360797	CINI	N.A.
CIN-015	CIN	59	63	37	1.7027	87	77	1.12987	1.49652	453311	CINII	N.A.
CIN-016	CIN	50	25	44	0.568182	88	71	1.23944	1.64164	22253	CINI	N.A.
CIN-017	CIN	44	30	33	0.909091	88	71	1.23944	1.24341	354412	CINI	N.A.
CIN-018	CIN	43	49	34	1.44118	89	71	1.25352	0.933945	454562	CINIII	N.A.
CIN-019	CIN	51	6	37	0.162162	91	67	1.35821	1.79895	329784	CINI	N.A.
CIN-020	CIN	39	35	42	0.833333	93	94	0.989362	1.31041	227209	CINII	N.A.
CIN-021	CIN	43	24	28	0.857143	97	71	1.3662	1.25828	206461	CINII	N.A.
CIN-022	CIN	46	52	39	1.33333	103	95	1.08421	1.73604	7818	CINIII	N.A.
CIN-023	CIN	32	52	43	1.2093	104	78	1.33333	0.785969	380821	CINIII	N.A.
CIN-024	CIN	35	25	37	0.675676	110	103	1.06796	0.883002	236507	CINII	N.A.
CIN-025	CIN	42	68	48	1.41667	113	88	1.28409	1.70078	258443	CINIII	N.A.
CIN-026	CIN	35	33	31	1.06452	115	109	1.05505	1.39741	7865.88	CINII	N.A.
CIN-027	CIN	38	63	49	1.28571	120	93	1.29032	1.70904	118912	CINII	N.A.
CIN-028	CIN	23	16	23	0.695652	130	104	1.25	1.65563	7877.8	CINI	N.A.
CIN-029	CIN	61	63	53	1.18868	131	98	1.33673	1.25226	423104	CINIII	N.A.
CIN-030	CIN	48	24	36	0.666667	143	109	1.31193	1.73765	142042	CINI	N.A.
CIN-031	CIN	33	13	22	0.590909	N.A.	N.A.	N.A.	N.A.	495299	CINII	N.A.
CIN-032	CIN	52	16	23	0.695652	N.A.	N.A.	N.A.	N.A.	6242.5	CINI	N.A.
CIN-033	CIN	49	33	55	0.6	N.A.	N.A.	N.A.	N.A.	1660.9	CINIII	N.A.
CIN-034	CIN	49	N.A.	N.A.	N.A.	N.A.	N.A.	N.A.	N.A.	61494.1	CINII	N.A.
CIN-035	CIN	50	N.A.	N.A.	N.A.	N.A.	N.A.	N.A.	N.A.	842.987	CINII	N.A.
CIN-036	CIN	57	N.A.	N.A.	N.A.	N.A.	N.A.	N.A.	N.A.	5122.08	CINIII	N.A.
CIN-037	CIN	57	N.A.	N.A.	N.A.	N.A.	N.A.	N.A.	N.A.	464006	CINI	N.A.
T-041	cervical cancer	47	N.A.	N.A.	N.A.	11	35	0.314286	0.416272	242268	Cervical cancer stage II	poorly differentiated
T-042	cervical cancer	46	N.A.	N.A.	N.A.	N.A.	N.A.	N.A.	N.A.	106290	Cervical cancer stage I	N.A.
T-043	cervical cancer	57	37	17	2.17647	37	60	0.616667	0.816777	7152.28	Cervical cancer stage II	morderate differentiated
T-044	cervical cancer	45	N.A.	N.A.	N.A.	93	123	0.756098	1.00145	145600	Cervical cancer stage I	morderate differentiated
T-045	cervical cancer	40	N.A.	N.A.	N.A.	62	85	0.729412	0.966108	6598.8	Cervical cancer stage II	morderate differentiated
T-046	cervical cancer	37	N.A.	N.A.	N.A.	30	57	0.526316	0.697107	N.A.	Cervical cancer stage II	well differentiated
T-047	cervical cancer	47	30	30	1	41	67	0.61194	0.810517	43.66	Cervical cancer stage II	poorly differentiated
T-048	cervical cancer	47	133	26	5.11538	59	93	0.634409	0.840276	15674	Cervical cancer stage I	morderate differentiated
T-049	cervical cancer	58	80	50	1.6	60	81	0.740741	0.981114	208392	Cervical cancer stage I	morderate differentiated
T-050	cervical cancer	51	112	40	2.8	59	114	0.517544	0.685489	319307	Cervical cancer stage II	well differentiated
T-051	cervical cancer	41	30	16	1.875	85	119	0.714286	0.946074	147836	Cervical cancer stage I	morderate differentiated
T-052	cervical cancer	49	44	56	0.785714	76	106	0.716981	0.949644	45324	Cervical cancer stage I	well differentiated
T-053	cervical cancer	59	83	32	2.59375	56	94	0.595745	0.789066	67.98	Cervical cancer stage II	N.A.
T-054	cervical cancer	46	29	35	0.828571	54	91	0.593407	1.766	108038	Cervical cancer stage II	morderate differentiated
T-055	cervical cancer	50	68	39	1.74359	42	59	0.711864	1.64164	7765	Cervical cancer stage II	well differentiated
T-056	cervical cancer	31	130	30	4.33333	52	55	0.945455	0.942867	13240.3	Cervical cancer stage I	well differentiated
T-057	cervical cancer	49	56	38	1.47368	98	130	0.753846	0.998472	6276.2	Cervical cancer stage I	poorly differentiated
T-058	cervical cancer	32	62	73	0.849315	51	115	0.443478	0.587388	5642	Cervical cancer stage II	morderate differentiated
T-059	cervical cancer	33	N.A.	N.A.	N.A.	N.A.	N.A.	N.A.	N.A.	18123.7	Cervical cancer stage I	well differentiated
T-060	cervical cancer	48	N.A.	N.A.	N.A.	N.A.	N.A.	N.A.	N.A.	270124	Cervical cancer stage II	morderate differentiated
T-061	cervical cancer	44	80	33	2.42424	75	112	0.669643	0.886944	N.A.	Cervical cancer stage II	morderate differentiated
T-062	cervical cancer	41	N.A.	N.A.	N.A.	58	89	0.651685	0.863159	98000	Cervical cancer stage I	morderate differentiated
T-063	cervical cancer	57	113	37	3.05405	45	118	0.381356	0.505107	67890	Cervical cancer stage I	morderate differentiated
T-064	cervical cancer	45	124	34	3.64706	46	104	0.442308	0.585838	7165.41	Cervical cancer stage II	poorly differentiated
T-065	cervical cancer	42	46	47	0.978723	76	84	0.904762	1.19836	28324.2	Cervical cancer stage I	morderate differentiated
T-066	cervical cancer	54	34	22	1.54545	50	77	0.649351	1.51621	106759	Cervical cancer stage II	poorly differentiated
T-067	cervical cancer	43	28	44	0.636364	105	128	0.820312	1.08651	N.A.	Cervical cancer stage I	morderate differentiated
T-068	cervical cancer	48	12	33	0.363636	52	97	0.536082	0.710043	N.A.	Cervical cancer stage I	well differentiated
T-069	cervical cancer	37	77	40	1.925	82	124	0.66129	0.875881	148572	Cervical cancer stage I	morderate differentiated
T-070	cervical cancer	45	75	20	3.75	100	97	1.03093	1.06918	0	Cervical cancer stage I	morderate differentiated
T-071	cervical cancer	39	94	59	1.59322	58	90	0.644444	0.853569	7698	Cervical cancer stage I	N.A.
T-072	cervical cancer	38	N.A.	N.A.	N.A.	31	36	0.861111	1.14054	6732	Cervical cancer stage I	poorly differentiated
T-073	cervical cancer	49	48	44	1.09091	80	102	0.784314	1.03883	6785.99	Cervical cancer stage II	morderate differentiated
T-074	cervical cancer	51	28	36	0.777778	70	144	0.486111	0.821192	78062.8	Cervical cancer stage I	morderate differentiated
T-075	cervical cancer	30	N.A.	N.A.	N.A.	N.A.	N.A.	N.A.	N.A.	3450	Cervical cancer stage I	poorly differentiated
T-076	cervical cancer	40	47	40	1.175	98	108	0.907407	1.20186	7688.8	Cervical cancer stage I	well differentiated
T-077	cervical cancer	34	N.A.	N.A.	N.A.	N.A.	N.A.	N.A.	N.A.	7756.43	Cervical cancer stage II	poorly differentiated
T-078	cervical cancer	47	54	58	0.931034	99	104	0.951923	1.03552	83473.3	Cervical cancer stage I	morderate differentiated
T-079	cervical cancer	33	38	24	1.58333	57	81	0.703704	0.932058	4567	Cervical cancer stage II	N.A.
T-080	cervical cancer	40	N.A.	N.A.	N.A.	27	25	1.08	1.43046	28285.6	Cervical cancer stage I	poorly differentiated
T-081	cervical cancer	30	N.A.	N.A.	N.A.	28	47	0.595745	0.789066	90776	Cervical cancer stage I	poorly differentiated
T-082	cervical cancer	41	57	43	1.32558	92	98	0.938776	0.933945	0	Cervical cancer stage I	poorly differentiated
T-083	cervical cancer	41	38	20	1.9	52	78	0.666667	1.10927	317960	Cervical cancer stage II	well differentiated
T-084	cervical cancer	36	24	18	1.33333	60	53	1.13208	1.49944	0	Cervical cancer stage I	poorly differentiated
T-085	cervical cancer	42	34	35	0.971429	66	75	0.88	1.16556	52750.3	Cervical cancer stage I	poorly differentiated
T-086	cervical cancer	45	N.A.	N.A.	N.A.	55	78	0.705128	0.660293	395629	Cervical cancer stage I	well differentiated
T-087	cervical cancer	43	43	27	1.59259	69	120	0.575	0.761589	N.A.	Cervical cancer stage II	morderate differentiated
T-088	cervical cancer	38	N.A.	N.A.	N.A.	67	83	0.807229	0.971302	17897	Cervical cancer stage II	poorly differentiated
T-089	cervical cancer	39	76	36	2.11111	86	110	0.781818	0.809533	7890.54	Cervical cancer stage I	morderate differentiated
T-090	cervical cancer	39	124	32	3.875	89	108	0.824074	1.09149	N.A.	Cervical cancer stage I	N.A.
T-091	cervical cancer	56	N.A.	N.A.	N.A.	12	31	0.387097	0.512711	372562	Cervical cancer stage II	morderate differentiated
T-092	cervical cancer	36	160	45	3.55556	44	60	0.733333	1.77051	88064.5	Cervical cancer stage I	well differentiated
T-093	cervical cancer	40	66	38	1.73684	89	103	0.864078	1.14447	7690.66	Cervical cancer stage I	poorly differentiated
N-001	Normal	46	N.A.	N.A.	N.A.	142	88	1.61364	N.A.	128178	Normal	N.A.
N-002	Normal	45	N.A.	N.A.	N.A.	188	93	2.02151	N.A.	204598	Normal	N.A.
N-003	Normal	41	N.A.	N.A.	N.A.	189	94	2.01064	N.A.	226816	Normal	N.A.
N-004	Normal	37	N.A.	N.A.	N.A.	203	95	2.13684	N.A.	228526	Normal	N.A.
N-005	Normal	58	N.A.	N.A.	N.A.	91	98	0.928571	N.A.	233615	Normal	N.A.
N-006	Normal	48	N.A.	N.A.	N.A.	122	103	1.18447	N.A.	284244	Normal	N.A.
N-007	Normal	56	N.A.	N.A.	N.A.	194	104	1.86538	N.A.	97590.1	Normal	N.A.
N-008	Normal	43	N.A.	N.A.	N.A.	145	109	1.33028	N.A.	11070.2	Normal	N.A.
N-009	Normal	43	N.A.	N.A.	N.A.	187	109	1.7156	N.A.	82423.5	Normal	N.A.
